# Supplementary material for: Chronic exposure to environmental temperature attenuates the thermal sensitivity of salmonids
Source: Nat Commun. 2023 Dec 14;14:8309. doi: 10.1038/s41467-023-43478-7 (PMC10721842; doi:10.1038/s41467-023-43478-7)
Supplement: Supplementary file 4 — Source Data [file 41467_2023_43478_MOESM4_ESM.xlsx]

## Sheet: Figure2a
x	y
15.9811	-0.200518
15.1648	0.383095
12.7653	0.229865
13.2012	-0.00631652
14.1317	-0.520012
13.3718	-0.0336716
11.9867	-0.309859
12.8978	-0.711897
13.1063	-0.872153
13.7953	-1.11426
10.5721	0.297401
12.3683	0.45721
10.1497	-0.723238
6.37054	-1.66915
6.68449	-0.823521
6.39301	-1.07717
6.55617	-1.17488
6.79215	0.801669
6.41737	-1.18734
6.37274	-0.855649
6.70514	-0.522622
6.7932	-1.68251
4.49641	-0.978445
4.63585	-0.775206
4.78512	-0.189236
4.73687	-1.72948
4.83055	-0.0127127
4.68883	-0.934357
4.89233	-0.88213
4.62036	-0.975342
4.61399	-1.0542
11.3096	-1.19452
11.5088	-0.145717
11.1534	-1.53281
11.2769	-0.98759
11.0674	-0.68777
11.4201	-1.26889
11.5548	-1.27619
11.4278	-1.29966
11.2771	-1.34506
11.1937	0.0564541
7.20024	-1.32659
7.37954	-0.937164
7.47844	-0.734197
9.01572	-1.00682
7.54177	-1.12587
7.68339	-0.650561
16.8933	-0.587707
16.6375	-0.767464
16.5635	-0.407641
17.0999	-0.81637
17.0248	-0.836008
16.5058	-1.05219
16.3721	-0.634393
16.9215	-0.321303
16.241	-0.549614
12.9236	0.0579069
12.699	-0.474115
13.3211	-0.251127
13.2672	-0.342973
19.4235	-0.343965
19.1672	-0.542825
19.4997	0.644253
19.1385	0.548799
19.2102	0.133384
19.4116	0.394153
19.1603	-0.180085
19.3758	-0.819354
19.2536	0.00777315
19.4677	0.206325
19.5576	0.288589
19.6736	-0.443011
19.6145	0.172602
19.5126	-0.606988
19.7841	-0.684395
19.5937	-0.519874
19.5193	-0.152221
19.5824	-0.880206
19.5512	0.169486

## Sheet: Figure2b
x	y
16.5526	-0.565999
16.7858	-1.04487
16.6647	1.75135
16.6213	-0.288716
16.7296	0.0795717
17.0755	-0.0712077
17.0124	-0.663
16.8698	-1.88196
16.7263	0.0531766
16.6594	0.155504
16.4547	0.602987
16.7686	-0.739068
16.7997	-0.0996205
17.0614	2.77561
13.0445	0.226439
13.2717	-0.176082
12.7995	0.788492
12.8363	0.440797
12.6905	0.392632
13.5331	0.555028
12.976	-0.00368784
13.0128	-0.0502063
12.9438	2.96452
12.9142	0.655012
13.5924	0.155638
12.5117	0.00339496
12.5538	0.0270975
13.0202	-0.234472
13.1963	-0.582012
12.7745	-0.321321
9.408	0.601018
9.59192	-0.631106
12.2168	0.386459
12.0813	0.373922
12.2426	-0.623965
12.3998	0.561965
12.2	0.401564
12.2029	0.225115
12.3595	-0.345284
12.1444	0.239596
6.52416	-0.0943673
6.63455	-0.109576
6.5334	-0.0830861
6.53337	-0.459762
16.2093	-0.356285
15.7115	-0.632086
16.2978	0.30397
15.7514	0.190233
16.2922	0.249613
15.9418	0.150789
15.9394	0.400176
16.0409	-0.102553
16.2627	0.54495
16.3774	-0.131308
16.6271	0.244751
15.7552	0.125265
15.7173	0.125751
15.9341	0.129298
15.861	0.273234
15.8885	1.08302
16.0534	0.376772
16.0436	0.20923
16.046	0.539082
14.3934	-0.245286
14.2183	-0.241809
14.7214	-0.308881
14.4766	-0.138807
14.0493	0.14907
14.4945	0.622278
17.729	0.238021
17.9564	-0.375744
17.7396	-0.58651
18.3041	0.590045
19.2327	-0.122008
19.5459	0.665127

## Sheet: Figure2c
x	y
1.68281	0.689579
1.60537	1.26561
1.90388	1.42197
3.04432	1.87994
3.36738	1.52176
3.16371	1.91886
1.75831	0.830848
1.36037	0.131966
2.3027	0.553039
3.53757	1.05154
3.14021	2.37958
3.90703	2.92816
3.14021	1.38099
3.04432	0.574952
1.72079	0.572265
3.83292	1.66115
3.25593	1.1922
3.21017	3.12737
3.32329	1.22951
1.83197	0.626696
1.72079	0.872059
3.18703	0.628595
3.09265	1.39728
3.27855	1.70973
3.06858	2.15568
3.18703	0.692468
1.48535	1.3351
2.23978	0.89511
2.81677	1.29878
3.18703	1.45294
3.21017	1.38897
2.89454	0.695014
2.39469	1.41947
3.14021	0.519162
3.36738	1.20069
3.36738	1.51138
3.06858	0.724251
3.04432	0.694751
3.09265	0.708202
2.51314	0.306542
4.03251	2.66691
2.04276	0.243895
3.04432	1.25299
1.68281	0.595329
3.57866	1.43234
3.06858	1.07088
3.18703	1.61307
1.48535	0.132732
3.01987	0.929779
1.86814	0.569736
3.25593	1.00612
1.72079	0.0257905
1.79537	-0.117648
3.18703	1.18113
2.65495	1.13251
3.04432	1.18282
2.81677	1.81541
3.16371	1.51287
2.9453	1.56679
1.18525	0.371962
2.99522	1.2
1.79537	0.259913
3.36738	2.41829
3.27855	2.28473
3.32329	1.89391
3.79517	2.44125
3.679	1.80636
1.48535	-0.221612
2.10987	1.00385
3.14021	1.83921
2.57066	1.55926
3.32329	1.29482
1.13983	0.541593
3.23314	1.08208
3.27855	1.01992
4.0149	1.65636
4.08473	2.07152
2.0765	0.078804
3.27855	1.88519

## Sheet: Figure2d
x	y
5.69676	2.78763
1.50408	-0.172661
1.91692	2.86864
1.70475	0.70341
4.82591	2.91683
4.54966	2.60007
1.90211	0.442912
1.60944	-0.948072
4.44852	2.66726
4.43082	2.75962
4.44617	3.21773
1.79176	0.303412
2.05412	1.09779
1.60944	3.70806
4.27805	2.76773
4.56435	2.53278
4.33598	3.36594
4.16821	2.91874
3.97594	2.75798
3.95124	2.89928
2.8848	1.71412
3.98527	2.31817
0.875469	3.49421
3.85227	2.94549
3.41773	2.18389
3.84588	2.29321
3.07731	1.86203
2.89037	1.4863
0.262364	-0.416882
0.832909	0.184499
3.77963	2.87594
2.71469	1.01252
3.2308	2.31478
3.27336	2.32847
1.22378	0.117142
3.92593	2.89998
3.91801	2.73645
2.74727	1.86757
1.19392	0.377262
3.51155	2.33452
5.46129	3.19818
4.65491	2.70516
3.8712	2.26896
3.80888	1.85543
1.94591	0.781575
5.07079	2.35768
4.41884	2.90372
3.7281	2.38559
3.12676	2.08524
4.93087	3.05606
3.93964	2.71922
3.18635	1.77021
4.28909	3.06823
3.59182	1.97872
3.16969	2.10324
4.74927	2.92454
4.42365	2.73273
4.75875	2.93283
4.43557	2.88618
4.41037	3.68086
4.23266	2.86826
4.51196	2.86598
4.41884	3.14074
4.41401	2.36606
4.93303	2.67785
4.86136	2.56454
4.43793	2.48606
4.13196	2.59624
3.56105	2.72839
4.37576	2.80156
4.77322	2.42117
4.06044	1.79046
3.37074	2.5549
4.03954	2.23151
3.53806	2.71975

## Sheet: Figure3a
x	y
15.0089	1.30389
15.0534	0.0714094
15.0841	-0.347607
15.064	-0.545855
15.0859	0.679447
15.0935	-0.31325
15.1237	-0.154932
15.1727	0.795626
15.0501	0.605423
15.1152	-0.0494144
15.1632	-0.28098
15.029	1.35561
15.07	-0.240828
15.0762	-0.966819
15.0885	-0.2623
15.1093	0.301414
15.6296	0.97049
16.1227	-0.612486
15.8108	-0.226711
15.9959	-0.725811
15.9239	-0.248794
15.8417	-1.35395
16.0389	-0.543782
16.0933	-0.613027
16.2462	-0.226287
15.9406	-0.572438
15.9362	-0.979364
16.1723	0.262567
16.0071	0.0705323
16.1407	-0.521398
15.9252	-0.50871
15.7955	-0.448316
15.8781	-0.14481
15.7607	-0.127538
15.993	-0.572135
17.4634	-0.297155
17.3127	0.0937288
17.2103	-0.0224327
17.4883	-0.0746881
17.4178	-0.34843
17.4998	0.0861242
17.3269	0.722898
17.4837	-0.251912
17.3983	-0.402292
17.6154	-0.657751
17.3027	0.200196
17.4254	-0.226738
17.4796	-0.518572
17.6666	0.0109294
17.5211	-0.111428
17.6757	-1.51244
17.2684	-0.747593
17.4454	0.495375
17.7906	-0.628773
17.8626	0.101317
15.9486	-0.805246
16.0288	0.537122
15.9302	0.259371
15.9242	-0.515879
15.9347	-0.844421
15.9558	-0.367777
15.9467	1.8291
15.9548	-0.303684
15.9776	-0.650044
15.8914	2.8694
16.0083	-0.100975
15.9805	-0.641958
16.0889	-0.218188
15.959	0.348352
16.0534	0.852764
15.9436	-0.188972
16.0455	-0.469653
16.0286	-0.00593551
16.8011	-0.0100649
17.1484	0.891267
17.2337	-0.0296627
17.014	2.59074
17.0427	0.193279
16.9408	0.246636
17.053	-0.350084
16.9961	-0.716899
17.0207	-0.464289
17.2632	-0.959989
17.3051	-1.29724
17.3744	-0.344205
17.4509	-0.421041
16.8901	-0.426297
17.3207	0.133558
17.18	-0.193296
17.2906	-0.195602
17.3399	2.33868
17.1002	-0.167055
17.1648	0.345962
16.9605	2.84534
17.23	1.1396
17.2523	-0.172008
17.0846	-0.236553
17.1628	1.38512
17.095	0.269335
17.1506	-2.02454
17.2114	0.115826
17.2686	-0.100785
17.3791	-0.124748
17.0999	-0.06876
17.1484	0.0687755
17.1374	0.134972
16.9113	-0.0633829
16.9263	-0.132064
16.8568	-0.365251
16.8329	-0.0497376
16.889	-0.818546
16.8384	0.0456956
16.8613	0.828949
16.9622	0.258257
16.7902	0.85133
16.8442	-0.44287
16.8606	-0.233678
16.7832	-1.85546
16.8647	-1.23732
16.8733	-0.491021
16.9112	-0.571902
16.9013	0.0424914
16.9272	-0.788256
16.8914	-0.190894
14.4314	-0.922632
14.5018	0.624936
14.5167	-0.273091
14.5118	1.08999
14.5122	-0.550328
14.5401	-0.617182
14.5184	0.748836
14.5482	-0.386322
14.7045	0.969131
14.3768	1.70319
14.7261	0.991826
14.3984	-0.52657
14.4058	-0.638708
14.418	-0.940479
14.4465	-0.574369
14.4741	-0.741949
15.1565	-0.173413
15.3693	0.547667
15.4006	0.0444147
15.4478	-0.631225
15.4324	-0.711935
15.5187	0.00490228
15.5797	-0.660002
15.4569	-1.41093
15.5006	1.21684
15.4422	-0.029328
15.2442	0.431223
15.5311	-0.960606
15.176	1.41487
15.3758	1.46802
15.3718	2.28018
15.3744	-0.05555
15.3304	-0.0551742

## Sheet: Figure3b
x	y
13.9393	1.14655
13.9265	2.74067
14.015	-0.207866
13.8842	-0.564395
13.919	-0.11142
13.8647	0.926572
13.8928	-0.359194
10.2511	2.46203
10.2612	-0.600973
10.2173	1.57258
10.2735	-1.24143
10.2608	-0.623176
10.2962	0.378847
10.2971	-1.19855
10.3883	0.0189021
10.4252	-0.329021
10.2812	1.15264
10.4119	-0.459198
10.2469	-0.0880523
10.2538	0.0392011
12.0174	0.148755
12.0467	-0.778922
12.56	0.224236
12.233	-0.552851
12.1873	0.928177
12.7042	-0.138136
12.2947	-0.0691232
12.2444	0.478964
12.6756	0.323504
13.5902	1.44121
13.4056	-0.0302902
13.2728	0.130519
13.3476	-1.95659
13.2113	0.336524
13.3002	-0.0773241
13.314	0.463825
15.3136	0.096804
15.2888	0.0676381
15.3174	-0.518089
15.2229	0.516517
15.2779	0.571778
15.4765	-0.107351
15.278	0.233076
15.2621	-1.12643
15.3655	-2.32232
13.6282	-1.91138
13.6445	1.21494
13.6462	3.11373
13.6482	-0.276259
13.6341	-0.130641
13.6335	1.04287
13.5968	0.304901
13.6397	-1.72284
13.6397	-0.821608
13.633	-0.68304
13.6428	-0.462862
13.6288	-2.02384
13.6439	-0.286597
13.2896	0.539937
13.3231	0.35857
13.3782	0.325775
13.315	0.540312
13.3673	-0.0767631
13.328	0.360066
13.3108	0.27609
13.332	0.247511
15.7674	0.530704
15.8411	-0.912804
15.5892	-0.037977
15.5637	-0.20522
15.6868	-0.408989
19.308	0.301723
19.3055	0.938334
19.343	0.664599
19.354	0.187787
16.4612	0.583516
16.5348	0.550914
16.3992	-0.12522
16.4397	1.45429

## Sheet: Figure3c
x	y
15.6068	0.85903
15.7069	-0.346103
15.5326	-1.33607
15.754	0.715742
15.7046	0.0388077
15.6785	0.144107
15.705	0.108762
15.6196	0.312015
15.7498	0.48251
15.6353	0.517177
19.2234	0.401789
19.3205	0.385899
19.2883	0.188246
19.2905	0.185073
19.3005	0.0315702
16.4929	0.493789
16.4281	0.0947492
16.7643	0.251945
16.2965	2.77558

## Sheet: Figure3d
x	y
11.5348	-2.88013
11.8976	-1.89058
11.8181	-3.73606
11.8863	-3.10206
11.8866	-2.66924
11.5313	-2.90276
12.7522	-3.11733
12.4862	-3.26286
12.7238	-3.46346
13.6392	-1.69312
14.1806	-3.34705
12.6539	-1.26787
13.1426	-2.84927
13.667	-1.6201
9.03317	-1.85919
9.13805	-1.25656
8.88962	-3.45213
9.22041	-3.18305
8.90577	-4.53826
10.3385	-1.87391
9.82621	-0.783275
10.2992	-2.20703
10.1769	-2.39717
10.1452	-2.96766
7.01885	-2.81317
7.14191	-2.54177
7.07977	-2.29469
7.08345	-2.19253
7.0754	-2.18452
7.00943	-3.04022
7.0863	-1.68116
7.0219	-3.34402
6.99557	-3.19837
7.01814	-3.19337

## Sheet: Figure3e
x	y
1.335	2.12203
2.15176	1.43826
2.48491	1.24383
2.02815	0.739019
1.60944	1.68579
1.88707	0.879143
1.91692	1.05929
1.72277	1.88309
1.52606	1.55381
2.10413	1.28942
1.335	0.546698
1.4816	2.27299
1.38629	0.615372
2.05412	0.336174
2.07944	1.05838
1.97408	1.55295
1.38629	1.86125
2.26176	0.893822
1.38629	0.675215
1.79176	0.458533
2.07944	1.12342
1.6864	-0.249525
1.64866	0.547552
1.335	0.271986
1.79176	0.97343
1.72277	0.562386
1.97408	0.323182
1.38629	1.18672
1.88707	1.31927
2.17475	0.927852
1.64866	0.575628
1.64866	0.628043
1.38629	0.761254
2.26176	1.35651
1.56862	0.462869
0.955511	0.417977
2.50144	1.83305
1.75786	1.21361
2.59525	1.73804
2.5177	1.40816
2.5177	1.84771
2.15176	2.22935
2.34181	1.39112
2.34181	1.23554
1.43508	0.387195
1.43508	1.22611
1.94591	1.14811
1.8563	0.799676
2.34181	1.66508
1.94591	1.26925
2.00148	-0.0852188
1.60944	0.392776
1.8563	1.81154
2.00148	0.805424
2.00148	1.53989
2.28238	0.704142
1.335	1.41817
2.07944	1.63197
2.10413	0.872863
2.45101	0.776831
1.75786	0.791439
1.6864	2.93999
2.12823	1.10305
2.24071	0.833273
1.72277	4.0012
1.60944	0.962262
2.28238	0.869394
2.07944	1.16417
2.17475	1.78643
2.5337	2.53659
1.64866	0.896502
2.30259	1.0592
1.88707	1.24413
1.91692	1.30732
2.4681	2.59829
2.15176	1.47111
1.38629	3.56643
1.75786	1.41909
2.4681	1.94099
1.82455	0.920936
1.43508	0.290312
1.79176	0.782845
1.6864	0.231505
2.07944	0.159538
1.75786	0.901836
1.79176	0.852314
2.32239	1.16755
1.8563	1.44213
2.14007	1.29638
2.54945	1.57446
2.3979	4.01045
2.36085	1.46534
2.24071	1.90199
1.28093	3.74734
2.30259	2.74096
1.38629	0.818221
2.50144	1.48886
1.335	2.33561
2.41591	1.93821
1.64866	-0.865135
2.5337	1.87053
2.62467	1.71822
2.41591	1.56145
2.34181	1.55088
2.37955	1.7166
2.2192	1.67495
2.32239	1.53176
2.66723	1.6945
2.43361	1.30091
2.00148	1.32611
1.38629	0.149508
2.19722	1.55272
2.12823	2.29126
2.00148	1.642
2.34181	2.45205
2.15176	1.03412
2.26176	1.31785
1.72277	-0.668957
1.43508	-0.238136
2.36085	1.12752
1.6864	0.598116
2.43361	1.71138
2.36085	0.833574
2.17475	1.30435
2.68102	0.759416
1.91692	1.8006
2.19722	1.09086
2.45101	2.62328
2.05412	0.717698
2.43361	0.906242
2.26176	2.15604
2.2192	0.994283
2.4681	2.52581
2.19722	3.05845
2.82138	2.786
2.43361	0.98805
2.30259	0.788783
1.60944	0.0244436
2.48491	0.977525
1.6864	0.277903
2.36085	1.33958
2.50144	2.16778
2.36085	1.57249
1.79176	0.519353
2.28238	0.76565
2.82138	1.8481
1.82455	0.520635
2.05412	-0.0844101
1.88707	2.43439
1.4816	0.913581
1.75786	1.54656
1.79176	0.195111
2.05412	2.72404
2.05412	2.78953
2.5177	3.91131
2.84491	1.79447
2.83321	1.78431

## Sheet: Figure3f
x	y
-0.356675	0.951149
2.60269	4.22416
2.52573	1.23009
2.35138	0.777431
0.0953102	-0.0500151
0.336472	1.12592
0.405465	-0.121308
2.44235	3.93335
2.67415	1.00162
2.67415	3.17613
2.30259	0.150138
2.25129	0.739571
4.21951	2.85724
2.60269	0.362731
2.63906	1.59883
2.56495	1.20807
2.44235	2.62332
2.0149	0.766186
2.19722	1.24433
1.50408	0.978267
3.81771	2.3621
2.0149	0.411201
2.94444	1.93062
3.06805	1.23065
4.36945	3.45083
2.14007	1.10892
2.44235	1.35814
4.20469	2.90694
2.25129	1.63426
3.98898	3.71815
4.30407	2.42929
2.8622	1.77507
3.157	-0.146416
2.97041	2.04376
0.0953102	-0.00279211
3.81771	2.64948
0.182322	0.178191
0.182322	0.149545
0.788457	-0.0929708
4.4128	2.99941
3.82864	2.72217
3.59731	1.90767
3.29584	2.08125
3.19867	0.666969
2.91777	-0.690424
0.832909	-1.42543
0.530628	1.52908
0.182322	3.23027
0.405465	-0.0331915
0.641854	0.246811
0.587787	1.38966
4.21213	2.70827
3.89182	0.497937
3.02042	0.904896
2.91777	0.98538
2.63906	1.04726
2.19722	-0.764044
2.35138	1.06032
4.18205	2.93277
4.3631	2.85339
3.06805	2.08485
4.46014	3.09035
3.92197	2.1669
3.11352	2.14599
4.77068	3.00236
0.875469	0.763887
3.79549	2.65205
3.54096	1.06263
3.80666	2.09343
0.530628	0.0684947
1.1314	0.202922
1.16315	0.856871
4.28359	3.2635
3.91202	2.77825
3.49651	2.06552
-0.105361	0.477764
4.43082	3.01664
1.22378	0.524228
3.46574	3.37458

[truncated: 4 more sheets: Figure3g, Figure3h, Figure 4a, Figure 4b]
